# Supplementary material for: Implementing a competency-based acupuncture training program in Korean Medicine education
Source: PLoS One. 2026 Mar 20;21(3):e0345289. doi: 10.1371/journal.pone.0345289 (PMC13004403; doi:10.1371/journal.pone.0345289)
Supplement: S3 File — (XLSX) [file pone.0345289.s003.xlsx]

## Sheet: Satisfaction
Q1. Was the class interesting?	Q2. Was the level of training appropriate?	Q3. Was the learning material directly related to the learning objectives?	Q4. Was the learning material easy to understand?	Q5. Was the learning material useful?	Q6. Was the content of learning material clear?	Q7. Was the practice opportunity sufficient?	Q8. Do you think the peer OSCE activity in the class is appropriate?	Q9-1. How satisfied are you with the training program overall?	Q9-2. Why did you select the answer for item 9-1?	Q10-1. Was the training method effective?	Q10-2. Why did you select the answer for item 10-1?	Q11-1. Was the purpose and content of the training aligned in your opinion?	Q11-2. Why did you select the answer for item 11-1?	Q12. Was the amount of time given for this class during this semester adequate?	Q13. Was the time allotted for preparation, presentation of learning objectives, and meditation (introduction session, 20 minutes) sufficient?	Q14. Was the time allotted for the teacher’s presentation (demonstration) (development session, 30 minutes) sufficient?	Q15. s the time allotted for the group exercises and wrap-up (development and wrap-up session, 100 minutes) sufficient?	Q16. Was the average class time for online prior learning appropriate?	Q17. Are learning videos attractive to promote learning?	Q18. Did you watch the learning videos for review?	Q19. Does prior online learning increase your understanding of classes?	Q20. Was it convenient to access the online learning management system?	Q21. Were you able to study freely at your desired time and place?	Q22. What are the areas for improvement in online learning?	Q23. Did learning activities make learning more interesting?	Q24. Were the learning activities appropriate to achieve the learning objectives?	Q25. Was communication between the instructor and the student communication good?	Q26. Was communication between the students good?	Q27. Was the learning activity appropriately assessed?	Q28. Was the content alignment between pre-learning and classroom learning appropriate?	Q29. What aspects of offline (classroom) learning need improvement?
5	5	5	5	5	5	5	5	5	Professor's systematic management, teaching assistants, and professor's guidance	5	There is no disconnect between theory and practice.	not responded	The learning objectives and practical content matched, and we accomplished all of them.	5	3	4	3	4	4	4	4	4	5	I wish there were ultrasound theory lectures.	5	5	5	5	5	5	None.
4	4	5	4	5	4	5	5	4	It is systematic.	4	Effective learning is possible.	5	Could learn each acupuncture point well.	3	3	4	3	2	3	4	4	5	5	It takes an excessive amount of time.	4	5	5	4	5	4	None.
5	5	5	5	5	5	4	5	4	Students can participate in acupuncture point practice as doctors, patients, and observers. Can see the professor's demonstration in detail through camera recording and confirm anatomical structures using ultrasound.	5	.	5	Had time to directly practice needle insertion while recalling content learned in theory classes (needling, moxibustion, electroacupuncture, etc.).	4	4	3	4	4	4	4	5	not responded	5	.	5	5	5	4	4	5	.
4	4	4	4	4	5	4	4	4	Systematic class outline and sufficient practice opportunities provided.	4	Same as answer for 9-2.	4	Useful for needle practice and identifying acupuncture point locations.	4	3	3	3	2	3	3	4	4	4	There is a lot of online content for acupuncture classes, but it's fine as it became much easier with reference materials from seniors.	4	4	4	5	4	4	It would be good if opportunities for questions were given to a variety of people.
5	5	5	5	5	5	4	5	5	Optimized practice program for hands-on learning	5	Educational method that encourages individual study	5	The class proceeded according to the previously announced purpose and plan.	5	2	4	3	4	4	4	5	5	5	None.	5	5	5	4	5	5	None.
5	4	4	3	5	5	3	4	5	The class is rich with detailed professor demonstrations, ultrasound materials, etc.	4	Studying online in advance is helpful.	5	The process of directly locating acupuncture points and inserting needles seems identical to the educational purpose	3	3	3	2	4	4	5	5	4	4	I wish there were needle insertion videos in addition to point location videos.	5	5	5	not responded	4	4	More practice time would be more comfortable. For areas not practiced during class time, supplement by borrowing the practice room later...
5	5	5	5	5	5	5	5	5	The process of writing practice notes and the opportunity to study questions on my own is beneficial.	5	Can prepare in advance	5	Manually locating the relevant acupuncture points and learning how to safely attempt needle insertion on the patient-role student.	5	4	5	4	3	3	4	4	3	5	I wish the Google Classroom item names were classified more simply.	5	5	5	5	5	5	.
3	3	4	3	4	not responded	4	4	4	Detailed explanation	4	Explanation → Practice	4	The subject matter and content match	4	4	4	2	3	4	4	4	2	4	Complex Google Classroom	4	4	3	5	3	4	Increase the number of handwashing stations.
4	4	5	4	3	4	5	4	4	Likely to be helpful in clinical practice.	4	Feel	4	Because they align	4	5	5	2	3	3	5	4	4	4	Video quality and audio	3	4	3	4	4	4	Insufficient question time
4	4	5	3	4	4	4	4	4	There was nothing particularly disappointing.	4	I liked the practice-oriented classes.	4	Aligns with acupuncture point practice objectives.	3	2	5	2	4	2	3	4	4	4	The practice-related videos seem outdated, and without videos showing needle insertion, it was difficult to understand insertion direction.	3	3	4	3	4	4	When there are many people asking questions for points, it can be difficult to ask questions.
4	4	4	4	4	4	4	4	4	Understanding acupuncture points through direct palpation during practice time and learning through ultrasound	4	For the same reason as 9-2	4	Because the class objectives and content were the same	4	3	3	3	3	4	3	3	5	5	None	4	4	4	5	4	4	None for acupuncture point practice. (For acupuncture theory, Q&A style classes are overly active, so practice-related questions are communicated during practice time but not immediately resolved and instead addressed during acupuncture theory class time, which seems inefficient. It was disappointing that there were many questions just for points).
3	3	4	4	4	4	3	4	3	Did not select	3	Did not select	2	Did not select	3	3	3	2	1	2	2	3	4	4	The lecture time is too long. Writing learning journals also takes a lot of time, so I think this should be considered.	5	4	3	5	4	3	I think we need to reconsider the system of awarding extra points to the total score for asking questions during class time that could be asked to professors or teaching assistants during practice time. Rather than spending time on questions, I think it would be more beneficial to have one more practice session.
4	5	5	4	5	4	4	5	5	Time, learning direction, presentations, etc. - everything was good for practical training.	4	I liked all treatment methods including electroacupuncture and moxibustion.	5	I understand that acupuncture point practice is about finding point locations rather than treatment, and it was conducted appropriately.	5	4	3	4	3	4	4	4	4	4	For practice-related content, the time was appropriate and the direction was good. However, theoretical classes that aren't practical are somewhat burdensome.	4	5	5	5	5	5	Nothing in particular. It's the best and cleanest basic practice room within the Korean Medicine school.
5	5	5	4	5	5	5	5	5	Can remember acupuncture points more clearly by practicing what was learned in theory.	4	Satisfied, but would like more student practice time.	5	Because acupuncture point practice took place throughout the entire class.	4	3	2	2	5	5	4	4	5	5	I wish there were videos that show needle insertion more clearly.	4	4	5	5	5	5	I wish there were more student practice time.
4	4	5	3	4	5	4	4	4	It was good that the class focused on practice, and through the professor's presentations, we could learn again how to locate points and insert needles. Although I wasn't sure if I could interpret ultrasound images well, I think I could make efforts to understand through the explanations.	4	Because the professor demonstrated directly, and we conducted practice based on this	4	Because it was a practice-oriented class, and through ultrasound equipment, we could identify anatomical structures related to acupuncture points, study them, and apply this to practice	4	3	3	4	4	4	2	4	4	4	None.	4	4	4	4	4	4	None.
4	4	4	4	4	5	4	4	4	Advanced learning was possible with ultrasound images, which was good.	4	.	4	.	4	4	4	4	3	3	4	4	4	4	X	4	4	4	5	4	4	X
4	4	3	3	3	3	4	4	4	I think it's a good opportunity to practice directly what we've learned.	4	I think that practice itself is a very effective method.	5	Because we could learn and practice the entire process of locating points and needle insertion.	3	3	2	2	2	3	2	3	5	5	The lecture videos are too long. If lecture materials were also provided, it would be more comfortable to take the class.	4	4	5	5	4	3	.
5	5	5	5	4	5	3	4	4	.	4	.	4	.	4	4	4	5	5	5	5	5	5	5	It was good to be able to review through learning journals, etc., and there are no areas for improvement.	5	5	5	5	5	5	The active Q&A was good.
4	4	5	3	3	4	3	4	4	Great!	4	Pre-learning enabled efficient practice	4	Throughout the practice time, I proceeded while remembering to practice with safety in mind.	4	3	4	4	2	3	1	4	4	5	The video quality is low.	4	4	3	4	4	3	It's too difficult to ask questions.
5	5	5	5	5	5	5	5	5	.	5	.	5	.	5	3	3	5	5	5	5	5	5	5	.	5	5	5	5	5	5	.
4	4	5	4	5	5	5	5	5	The quality of materials was good and the professor was very enthusiastic.	4	The professor was very enthusiastic. However, there were times when classes ran overtime.	4	It was a substantial class.	2	4	1	4	2	4	4	5	5	5	There are parts where I would like to hear more detailed explanations by spending a little more time. Please provide more related content for understanding indications, even if it won't be on the exam.	3	4	5	5	5	5	The questioning method and the bonus point system.
4	4	4	4	4	4	3	3	4	Overall satisfactory	3	It was good to listen to lectures and study in advance..	4	Because I think the purpose and content of acupuncture point practice education were appropriate	4	3	1	3	3	4	4	4	4	4	None	4	4	4	4	4	4	Students have insufficient time to ask questions.
5	5	5	5	5	5	5	5	5	Good.	5	Good.	5	Good.	5	5	1	1	5	5	5	5	5	5	Good.	5	5	5	5	5	5	Good.
5	4	4	4	4	4	4	4	4	Equipment was sufficiently utilized.	4	Sufficient practice	4	Because it proceeded according to schedule.	4	3	2	3	4	4	4	4	4	4	None.	4	4	4	4	4	4	None.
4	4	4	4	3	4	4	4	4	Practice is effective	4	Because we can try it directly and see anatomical structures with ultrasound	4	Because practice was well conducted	4	3	3	3	3	2	2	3	4	4	I wish for more detailed explanations during practice time	4	4	4	4	4	4	Would prefer not to do meditation
5	5	5	4	5	5	5	5	5	Systematic and prioritizes clinical application. Can internalize feasible clean needle technique (CNT)	5	Sufficient educational materials, presentations, and Q&A are effective	5	The guidelines and class content match	5	4	3	3	3	3	4	4	5	5	I feel that sharing lecture notes is necessary	3	4	3	3	5	5	Since the class is before lunch, it would be better if the time was kept precisely.
5	5	5	5	5	5	5	5	5	It was good to have time to ask questions after studying in advance, learning materials were well provided, and I think the learning journal for self-study was effective. By conducting practice alongside this process, the knowledge remained better in memory during practice, and it was beneficial to see the professor's direct needle insertion demonstration before practice.	5	Same as the answer for 9-2	5	Similar to my answer for 9-2, because it was very helpful for practice.	5	3	3	3	5	5	5	5	5	5	None.	5	5	5	5	5	5	None.
5	5	5	5	5	5	5	5	5	Explanations were good.	5	.	5	.	5	5	5	5	4	4	3	4	5	5	.	5	5	4	4	4	4	.
4	5	5	4	5	5	3	5	4	Although there wasn't enough time to practice needle insertion extensively, I like it overall.	5	Very helpful	5	I understood very well	4	2	4	2	3	4	2	5	5	5	I would appreciate it if you could provide learning PPTs!	4	4	5	5	4	5	None.
5	4	5	4	4	5	4	4	5	The video program was good.	4	The practice environment is excellent	5	.	4	3	3	3	4	4	4	5	5	5	I wish the video quality was better.	5	5	5	5	4	4	Overall good.
5	4	5	4	5	5	4	5	5	Rather than emphasizing indications and principles, it's because we could learn about accurate anatomical structures, safe needling methods, CNT, and other basic techniques.	5	Same as 9-2.	5	Because I could grasp 'safe needling'.	4	4	3	4	4	4	4	5	5	4	I wish learning materials were provided.	5	5	4	4	5	5	I wish there were materials on needle insertion direction and cross-sections.
4	5	5	3	5	5	5	4	5	.	4	.	5	.	3	2	3	4	4	3	4	5	5	5	Nothing in particular	5	5	4	5	5	5	Nothing in particular
5	5	5	5	5	5	5	5	5	It was good to hear the professor's honest answers to students' concerns.	5	The method itself was good. However, there was insufficient time compared to other subjects... It would be nice if we could review it later when needed.	5	It helped with learning specific acupuncture points	4	2	3	3	2	3	5	4	3	5	Since it's YouTube, the overall learning experience (OX) is lower	4	4	5	5	4	4	Mostly satisfied
4	4	5	4	4	4	3	4	5	.	4	.	5	.	5	3	3	2	2	4	4	4	3	4	.	3	3	3	3	4	4	.
4	4	4	5	4	3	4	5	4	Learning content that aligns with the course name and learning objectives	3	While the student-autonomous approach is meaningful for autonomy and self-directed learning, I thought there might be students who fall behind or feel marginalized.	5	It provided opportunities, space, and education to practice acupuncture learning content	4	3	3	3	2	2	5	4	4	4	Since we use recordings of previous years' class videos, which weren't created specifically for online learning, there were inconveniences when learning in a different order than the previous semester as the sequence of related content didn't match. Also, it was disappointing that we couldn't benefit from the interactions between instructors and learners that occur in person.	1	4	3	3	3	2	Currently, in offline (classroom) learning, Q&A about students' learning activities is conducted, but questions about self-learning content rather than acupuncture point learning content predominate, making the Q&A content somewhat less interesting when conducted without knowing the questioner's learning background. I thought it would be good to have feedback and questions about class content tha…
4	4	5	5	5	5	2	5	4	More needle insertion practice would be good.	4	I want to know the sensation of "de qi" that patients feel. This aspect was disappointing.	5	Purpose and content align	4	3	2	4	4	3	1	4	5	5	Difficult to see the pen	2	3	3	3	4	3	I question whether filling classroom lessons with questions is efficient. Many people want to ask questions but with limited time, issues are often not resolved.
5	5	5	5	5	5	5	4	5	Studying first before participating in practice allowed for more active participation	5	Satisfied with the environment where we can proceed freely and ask questions to group members, teaching assistants, and professors when curious.	5	Because it doesn't deviate from the materials posted in the Google Classroom	5	5	5	5	5	5	5	5	5	5	Video times are occasionally long	5	5	5	5	5	5	None.
5	5	5	5	5	5	5	5	5	The professor teaches very thoroughly and systematically.	5	The professor explains acupuncture point practice in detail using cameras, ultrasound, etc. .	5	Sufficient explanation, education, and time are given to properly understand actual acupuncture points.	5	5	5	5	5	5	5	5	5	5	None.	5	5	5	5	5	5	None.
4	4	5	4	5	4	4	5	4	The content is substantial	4	.	5	.	4	2	3	1	5	4	5	4	4	5	I wish the lectures had Korean subtitles.	4	5	4	not responded	4	4	Time
4	4	4	4	5	5	5	5	4	Sufficient time is given.	4	There was plenty of time to practice independently after listening to the professor's explanation.	4	.	5	5	3	4	4	4	3	4	5	4	.	4	4	4	4	4	4	Nothing in particular
5	5	5	5	5	5	5	5	5	Because we can learn valuable information during the three hours each week	5	Because learning is based on various devices.	5	Because we learn based on the learning plan.	5	4	3	3	4	4	5	5	5	5	None	4	5	5	5	5	5	None.
4	4	4	4	4	4	4	4	4	The class was conducted in line with the purpose of the Acupuncture Point Practice course.	4	It was more helpful to be able to observe and then perform after a simple demonstration by the professor.	4	Because I think the purpose is ultimately to teach students how to insert needles well.	4	4	2	3	3	3	4	4	4	4	Not sure.	4	4	4	5	4	4	There were many times when I wanted to ask questions during acupuncture theory time but couldn't due to time constraints. I think this needs improvement. There doesn't seem to be anything specific to improve regarding learning in the acupuncture practice classroom.
5	4	5	4	5	4	5	5	5	Sufficient practice opportunities and Q&A sessions allow for self-directed learning	4	Same as 9-2.	4	Understanding the purpose of needling through practice and learning theory through theory classes	4	3	4	5	3	3	4	5	5	5	X.	4	4	5	4	5	5	X.
4	4	4	4	4	3	3	5	5	Learning accurate point location posture by viewing various ultrasound images and presentations.	3	It was good to study together through videos.	4	Learned the 12 meridians	4	5	5	5	4	4	4	4	4	4	None	4	4	4	4	5	5	None.
4	4	4	4	4	4	5	5	4	Sufficient practice opportunities are provided. Can receive immediate feedback from the professor.	4	It was helpful that the professor showed content that was vaguely familiar through presentations. Effective needling could be performed through ultrasound.	4	Through OSCE and other methods, we could develop abilities applicable in real situations, not just in practice.	4	3	3	3	4	2	2	4	4	5	Some videos had low volume, and poor video quality sometimes interfered with learning	4	4	4	5	4	4	None.
5	4	4	3	4	5	4	5	5	Strict manual is helpful in tense situations.	4	Felt improvement in clinical skills	5	Felt focused on cultivating Korean medicine doctors with excellent clinical skills	4	3	1	2	2	2	5	4	4	4	The learning time is too long, creating a burden on other studies.	4	4	5	4	4	4	Insufficient time for questions due to professor's casual conversation.
4	5	5	5	5	4	4	4	5	It was good to gain more intuitive understanding of theoretical content through practice.	5	It was good to learn the content first through presentations and then practice directly.	5	Because we could locate acupuncture points and directly insert needles	4	5	3	3	2	4	3	4	4	5	When the screen quality was slightly degraded, it was difficult to view materials	4	4	4	4	4	4	None.
4	5	4	4	4	5	4	5	5	Because it encompasses not only simple clinical techniques but also various considerations for acupuncture points.	4	The professor's preliminary presentation was very informative.	5	Could personally experience theoretical content and learn about unique aspects of practice.	3	4	5	5	3	5	5	5	5	5	I wish the accessibility with YouTube was higher (update).	5	4	5	5	5	5	I wish there was a brief overview of the lecture before Q&A.
5	5	5	4	5	5	4	4	5	.	5	.	5	.	4	5	5	5	3	2	5	5	5	5	.	4	5	5	4	5	5	.
4	3	4	3	4	4	4	4	4	Sufficient practice time	3	It's disappointing that the presentations were only partially completed.	4	.	4	3	2	3	2	3	3	4	4	4	There is a lot of content	4	4	4	4	4	4	Answers to questions are somewhat long and verbose. Therefore, there were many cases where questions couldn't be asked.

## Sheet: KSE-12(pre)
Q1. How certain are you that you are able to successfully identify the issues the patient wishes to address during the conversation?	Q2. How certain are you that you are able to successfully make an agenda/plan for the conversation with the patient?	Q3. How certain are you that you are able to successfully urge the patient to expand on his or her problems/worries?	Q4. How certain are you that you are able to successfully listen attentively to the patient?	Q5. How certain are you that you are able to successfully encourage the patient to express thoughts and feelings?	Q6. How certain are you that you are able to successfully structure the conversation with the patient?	Q7. How certain are you that you are able to successfully demonstrate appropriate nonverbal behaviors (eye contact, facial expression, placement, posture, and voicing)?	Q8. How certain are you that you are able to successfully show empathy (acknowledge the patient’s views and feelings)?	Q9. How certain are you that you are able to successfully clarify what the patient knows in order to communicate the right amount of information?	Q10. How certain are you that you are able to successfully check patient’s understanding of the information given?	Q11. How certain are you that you are able to successfully make a plan based on shared decisions between you and the patient?	Q12. How certain are you that you are able to successfully close the conversation by assuring, that the patient’s questions have been answered?
7	8	8	8	8	7	7	7	6	7	7	7
7	8	10	8	5	7	7	6	5	5	8	8
7	10	7	10	8	7	10	7	6	8	8	8
6	8	8	7	6	7	7	6	8	7	7	8
7	6	6	5	5	7	9	4	7	8	7	8
4	7	9	10	10	6	7	8	8	8	9	6
5	5	6	8	6	6	6	6	5	5	6	6
5	6	6	8	6	7	6	8	6	6	8	7
10	10	10	10	10	10	10	10	10	10	10	10
10	10	5	7	7	10	5	7	7	7	10	10
6	8	8	8	7	7	8	6	6	6	6	6
4	3	3	5	5	5	6	6	5	5	4	6
7	9	10	10	10	9	10	10	6	7	8	7
8	8	8	10	8	8	8	8	8	6	8	8
8	8	9	9	9	8	8	9	8	7	7	8
6	6	7	9	8	7	7	8	6	6	7	6
8	8	9	9	9	7	8	8	7	8	7	8
8	9	10	10	10	7	10	10	6	7	6	7
6	7	8	6	6	6	7	5	4	5	6	5
3	4	3	5	4	3	5	4	3	2	3	1
8	5	6	8	5	4	7	6	4	4	5	6
5	7	7	7	8	8	7	7	6	6	6	6
7	7	7	6	4	7	7	5	7	7	7	7
8	8	7	6	7	5	7	8	4	5	6	6
4	6	7	8	6	6	9	10	6	6	7	8
7	5	8	6	7	6	8	6	8	8	8	9
3	5	6	8	8	5	5	4	5	3	5	5
6	8	7	9	8	9	7	9	7	3	4	3
10	10	10	10	9	10	10	10	5	6	5	7
4	7	5	10	8	7	7	7	4	4	4	6
2	4	5	6	6	3	6	6	3	2	3	1
6	8	9	10	7	6	8	7	6	6	6	7
6	8	8	7	6	8	7	8	8	8	6	5
10	9	10	10	10	7	8	9	10	10	7	10
5	5	3	10	5	3	3	3	1	7	5	5

## Sheet: KSE-12(post)
Q1. How certain are you that you are able to successfully identify the issues the patient wishes to address during the conversation?	Q2. How certain are you that you are able to successfully make an agenda/plan for the conversation with the patient?	Q3. How certain are you that you are able to successfully urge the patient to expand on his or her problems/worries?	Q4. How certain are you that you are able to successfully listen attentively to the patient?	Q5. How certain are you that you are able to successfully encourage the patient to express thoughts and feelings?	Q6. How certain are you that you are able to successfully structure the conversation with the patient?	Q7. How certain are you that you are able to successfully demonstrate appropriate nonverbal behaviors (eye contact, facial expression, placement, posture, and voicing)?	Q8. How certain are you that you are able to successfully show empathy (acknowledge the patient’s views and feelings)?	Q9. How certain are you that you are able to successfully clarify what the patient knows in order to communicate the right amount of information?	Q10. How certain are you that you are able to successfully check patient’s understanding of the information given?	Q11. How certain are you that you are able to successfully make a plan based on shared decisions between you and the patient?	Q12. How certain are you that you are able to successfully close the conversation by assuring, that the patient’s questions have been answered?
9	9	9	9	8	9	7	9	8	7	9	9
7	7	6	9	7	7	5	7	7	7	7	7
8	8	9	9	9	8	10	8	9	9	9	10
6	7	7	8	6	7	5	6	7	8	6	7
8	9	8	7	8	6	10	6	5	7	5	5
9	9	8	10	9	9	10	9	8	7	6	7
5	6	7	8	6	8	6	7	5	6	5	5
8	10	10	10	10	9	8	10	9	10	8	8
5	6	5	5	5	5	5	5	5	5	5	5
8	9	5	9	5	9	9	5	5	5	9	9
7	9	9	10	8	7	9	8	8	7	7	7
7	8	7	8	8	8	7	8	8	8	9	9
9	10	10	10	10	10	10	10	9	10	10	10
6	7	7	6	6	7	5	6	7	8	6	8
7	8	9	10	9	8	9	10	7	6	7	8
8	7	7	8	8	8	8	8	8	8	8	8
5	7	5	7	8	7	8	8	7	7	7	6
10	9	10	10	10	10	10	10	8	8	9	7
8	9	8	8	8	9	9	7	5	7	9	7
5	6	7	7	5	3	8	8	4	5	4	6
4	3	4	7	6	5	6	8	4	5	5	6
9	9	8	9	9	9	9	9	8	9	7	9
7	7	6	7	7	8	7	5	5	6	6	7
5	7	8	9	8	7	9	8	5	6	5	5
6	9	7	8	8	8	7	7	7	8	6	7
7	7	7	8	8	8	8	8	8	8	8	8
6	7	7	10	10	6	6	8	9	9	8	8
6	6	8	8	8	6	7	9	5	5	5	6
6	10	10	10	9	9	9	9	4	6	5	6
4	8	8	7	7	7	8	5	3	4	5	4
7	8	8	9	8	9	7	6	7	6	8	8
6	8	7	9	8	7	6	6	6	6	7	7
7	7	7	8	8	8	7	8	6	7	7	7
7	7	8	7	8	7	9	8	8	7	9	9
5	9	9	10	10	7	7	10	5	5	7	5
