# Supplementary material for: Implementing a competency-based acupuncture training program in Korean Medicine education
Source: PLoS One. 2026 Mar 20;21(3):e0345289. doi: 10.1371/journal.pone.0345289 (PMC13004403; doi:10.1371/journal.pone.0345289)
Supplement: S4 File — (XLSX) [file pone.0345289.s004.xlsx]

## Sheet: 2021-2nd semester (pre)
Acupoint_1 [Process of acupuncture point location ]	Acupoint_1 [Accuracy of acupuncture point location ]	Acupoint_1 [Process of acupuncture and ability to use tools]	Acupoint_1 [Accuracy of acupuncture procedure ]	Acupoint_2 [Process of acupuncture point location ]	Acupoint_2 [Accuracy of acupuncture point location ]	Acupoint_2 [Process of acupuncture and ability to use tools]	Acupoint_2 [Accuracy of acupuncture procedure ]	Acupoint_3 [Process of acupuncture point location ]	Acupoint_3 [Accuracy of acupuncture point location ]	Acupoint_3 [Process of acupuncture and ability to use tools]	Acupoint_3 [Accuracy of acupuncture procedure ]	Acupoint_4 [Process of acupuncture point location ]	Acupoint_4 [Accuracy of acupuncture point location ]	Acupoint_4 [Process of acupuncture and ability to use tools]	Acupoint_4 [Accuracy of acupuncture procedure ]	Acupoint_5 [Process of acupuncture point location ]	Acupoint_5 [Accuracy of acupuncture point location ]	Acupoint_5 [Process of acupuncture and ability to use tools]	Acupoint_5 [Accuracy of acupuncture procedure ]	Procedural Attitude and Completion [Appropriateness of patient positioning	Procedural Attitude and Completion [Safety of the subject ]	Procedural Attitude and Completion [Communication with the subject ]	Procedural Attitude and Completion [Hygiene management ]	Procedural Attitude and Completion [Post-procedure cleanup ]
3	3	3	2	2	3	0	0	0	0	0	0	0	0	0	0	0	0	0	0	4	2	3	3	4
4	4	0	0	1	1	0	0	4	3	0	0	0	0	0	0	0	0	0	0	2	3	4	4	4
3	4	2	2	3	4	0	0	3	3	0	0	2	2	0	0	0	0	0	0	2	2	1	4	4
3	4	0	0	3	4	0	0	2	1	0	0	3	4	2	2	0	0	0	0	2	2	1	4	4
2	2	0	0	2	2	0	0	1	2	2	3	2	3	0	0	3	3	0	0	4	2	1	3	4
4	4	0	0	2	2	0	0	4	4	0	0	3	1	0	0	0	0	0	0	3	4	4	4	4
0	0	0	0	4	4	0	0	4	4	3	3	2	3	0	0	0	0	0	0	4	3	3	2	4
4	4	0	0	2	1	0	0	4	4	3	3	2	2	0	0	0	0	0	0	4	1	2	4	4
4	3	0	0	4	4	0	0	3	1	0	0	4	4	0	0	0	0	0	0	4	4	4	2	4
3	3	0	0	3	3	3	3	1	1	0	0	4	4	0	0	0	0	0	0	4	3	2	4	4
3	3	0	0	3	2	3	3	4	3	0	0	3	3	0	0	0	0	0	0	4	3	3	2	4
3	3	0	0	3	2	3	1	3	4	0	0	3	3	0	0	0	0	0	0	3	4	4	4	4
1	1	0	0	2	3	0	0	4	4	2	4	4	4	0	0	0	0	0	0	4	3	3	4	4
4	3	0	0	3	2	3	2	4	4	0	0	3	3	0	0	0	0	0	0	4	2	2	4	4
3	3	0	0	4	4	0	0	4	4	0	0	3	3	1	1	0	0	0	0	4	4	3	4	4
4	4	0	0	4	3	0	0	4	4	0	0	4	3	0	0	0	0	0	0	4	4	4	3	4
3	4	0	0	4	4	0	0	4	4	3	3	2	2	0	0	0	0	0	0	4	4	3	3	4
4	4	0	0	4	3	0	0	3	3	2	2	4	4	0	0	0	0	0	0	4	3	4	4	4
4	4	0	0	4	4	0	0	1	2	0	0	4	4	3	2	0	0	0	0	4	4	4	4	4
3	3	0	0	4	4	0	0	4	4	0	0	3	3	3	3	0	0	0	0	4	3	4	3	4
3	3	0	0	4	4	2	3	4	4	0	0	4	4	0	0	0	0	0	0	4	4	4	2	4
4	4	0	0	4	4	0	0	4	4	0	0	3	2	4	4	0	0	0	0	2	3	3	4	4
4	4	0	0	4	4	0	0	4	4	3	2	3	1	0	0	0	0	0	0	4	4	4	4	4
4	4	0	0	4	4	0	0	2	1	0	0	4	4	3	3	2	2	0	0	4	3	4	2	4
3	2	0	0	4	4	0	0	4	4	4	4	4	4	0	0	0	0	0	0	4	4	4	4	4
3	3	0	0	4	4	0	0	4	4	4	4	4	4	0	0	0	0	0	0	3	4	4	4	4
4	4	0	0	4	4	0	0	4	4	4	3	4	4	0	0	0	0	0	0	3	4	4	4	4
4	4	0	0	4	4	0	0	4	4	3	4	1	1	0	0	4	4	0	0	4	3	2	4	4
4	4	0	0	4	4	0	0	4	4	4	4	4	4	0	0	0	0	0	0	3	4	4	4	4
4	4	0	0	4	4	4	4	4	4	0	0	4	4	0	0	0	0	0	0	4	4	3	4	4
4	4	3	2	4	4	0	0	4	4	0	0	3	3	0	0	4	4	0	0	4	2	2	4	4
4	4	0	0	4	4	0	0	4	4	3	4	4	4	0	0	0	0	0	0	4	4	4	4	4
4	4	0	0	4	4	4	4	4	4	0	0	4	4	0	0	0	0	0	0	4	4	4	4	4
4	4	0	0	4	4	0	0	4	4	0	0	4	4	4	4	0	0	0	0	4	4	4	4	4
4	4	0	0	4	4	0	0	4	4	0	0	4	4	4	4	0	0	0	0	4	4	4	4	4
4	4	0	0	4	4	4	4	4	4	0	0	4	4	0	0	0	0	0	0	4	4	4	4	4
4	4	0	0	4	4	4	4	4	4	0	0	4	4	0	0	0	0	0	0	4	4	4	4	4
4	3	0	0	3	4	2	4	4	4	0	0	4	4	0	0	4	4	0	0	4	3	4	4	4

## Sheet: 2022-2nd semester (post)
Acupoint_1 [Process of acupuncture point location ]	Acupoint_1 [Accuracy of acupuncture point location ]	Acupoint_1 [Process of acupuncture and ability to use tools]	Acupoint_1 [Accuracy of acupuncture procedure ]	Acupoint_2 [Process of acupuncture point location ]	Acupoint_2 [Accuracy of acupuncture point location ]	Acupoint_2 [Process of acupuncture and ability to use tools]	Acupoint_2 [Accuracy of acupuncture procedure ]	Acupoint_3 [Process of acupuncture point location ]	Acupoint_3 [Accuracy of acupuncture point location ]	Acupoint_3 [Process of acupuncture and ability to use tools]	Acupoint_3 [Accuracy of acupuncture procedure ]	Acupoint_4 [Process of acupuncture point location ]	Acupoint_4 [Accuracy of acupuncture point location ]	Acupoint_4 [Process of acupuncture and ability to use tools]	Acupoint_4 [Accuracy of acupuncture procedure ]	Acupoint_5 [Process of acupuncture point location ]	Acupoint_5 [Accuracy of acupuncture point location ]	Acupoint_5 [Process of acupuncture and ability to use tools]	Acupoint_5 [Accuracy of acupuncture procedure ]	Procedural Attitude and Completion [Appropriateness of patient positioning	Procedural Attitude and Completion [Safety of the subject ]	Procedural Attitude and Completion [Communication with the subject ]	Procedural Attitude and Completion [Hygiene management ]	Procedural Attitude and Completion [Post-procedure cleanup ]
3	3	0	0	4	4	0	0	2	2	0	0	3	3	1	0	0	0	0	0	2	4	4	4	4
4	4	0	0	4	4	0	0	4	4	0	0	4	4	3	4	2	3	0	0	4	4	4	4	4
3	4	0	0	4	4	0	0	4	4	0	0	3	4	0	0	4	4	0	0	4	3	4	4	3
4	3	0	0	3	4	0	0	2	1	0	0	4	4	0	0	4	4	0	0	3	4	4	4	4
4	4	0	0	4	4	0	0	3	4	4	4	4	4	0	0	4	4	0	0	4	4	4	4	4
3	3	0	0	3	4	0	0	4	3	0	0	3	3	0	0	0	0	0	0	2	4	4	4	3
4	4	0	0	4	4	0	0	4	4	0	0	4	4	4	4	0	0	0	0	4	4	4	4	4
4	4	0	0	3	4	0	0	4	4	0	0	4	4	0	0	4	3	0	0	2	3	4	4	4
2		0	0	2	4	0	0	2	3	4	3	2	3	0	0	0	0	0	0	4	4	3	4	4
3	3	0	0	4	4	0	0	4	4	0	0	3	3	4	3	4	4	3	3	4	4	4	3	3
3	4	0	0	3	4	3	2	4	4	0	0	4	4	0	0	4	4	0	0	3	3	3	4	4
3	2	0	0	4	4	2	3	2	2	0	0	3	4	0	0	0	0	0	0	3	3	3	4	4
1	1	2	1	4	4	0	0	4	4	0	0	3	3	0	0	0	0	0	0	3	4	3	4	4
4	4	0	0	4	4	0	0	4	4	0	0	4	3	0	0	0	0	0	0	3	4	4	4	4
4	3	0	0	4	4	0	0	4	3	0	0	4	3	0	0	4	4	0	0	4	4	4	4	4
4	4	0	0	4	4	0	0	4	4	4	4	4	4	0	0	4	4	0	0	3	4	4	4	4
4	4	0	0	4	4	0	0	1	1	0	0	4	4	0	0	1	1	0	0	4	4	4	3	4
3	3	0	0	4	3	0	0	4	4	0	0	4	3	0	0	0	0	0	0	4	4	3	4	4
4	4	0	0	4	4	0	0	4	4	0	0	4	4	4	4	3	1	0	0	4	4	4	4	4
4	4	4	4	4	4	0	0	3	3	0	0	4	4	0	0	4	3	0	0	4	4	4	4	4
4	3	0	0	4	4	0	0	4	4	1	0	4	4	0	0	4	4	0	0	4	4	4	3	4
4	4	0	0	3	4	3	4	3	4	0	0	3	3	0	0	2	3	0	0	3	2	4	4	4
4	4	0	0	1	4	0	0	4	4	0	0	3	3	3	3	3	3	0	0	2	3	3	3	4
4	4	0	0	1	1	0	0	3	3	0	0	3	4	3	4	3	3	0	0	4	2	2	3	4
4	3	0	0	4	4	0	0	4	3	0	0	4	4	0	0	4	4	0	0	4	4	4	4	4
4	4	0	0	4	4	0	0	4	4	2	0	4	3	0	0	2	2	0	0	4	4	4	4	4
4	4	0	0	4	4	0	0	4	4	0	0	4	4	0	0	4	4	4	4	4	3	4	4	4
4	4	0	0	4	4	0	0	4	4	3	3	0	0	0	0	0	0	0	0	2	4	4	4	4
4	4	0	0	4	4	0	0	4	4	2	4	4	4	0	0	0	0	0	0	4	3	3	3	3
4	4	0	0	4	4	0	0	4	4	0	0	3	3	0	0	3	2	0	0	3	3	3	2	4
4	4	0	0	4	4	0	0	3	3	0	0	4	4	0	0	4	4	0	0	4	4	4	3	4
4	4	0	0	4	4	0	0	4	4	3	3	1	1	0	0	4	4	0	0	4	4	4	4	4
3	3	0	0	4	4	0	0	3	3	1	0	4	4	0	0	3	2	0	0	3	4	4	4	4
4	4	0	0	4	3	0	0	4	4	0	0	4	4	0	0	4	3	0	0	2	4	4	4	4
4	4	0	0	4	4	0	0	4	4	3	3	2	2	0	0	3	3	0	0	3	3	3	3	4
4	4	0	0	3	4	0	0	3	3	0	0	3	4	0	0	3	2	4	3	4	4	4	4	4
4	4	0	0	4	4	0	0	4	4	1	0	4	4	0	0	4	4	0	0	4	4	4	3	4
4	4	0	0	4	4	0	0	4	4	0	0	4	4	4	4	4	3	0	0	4	4	4	3	4
3	4	0	0	3	4	0	0	4	4	0	0	2	2	0	0	0	0	0	0	2	4	4	4	3
2	4	0	0	3	4	0	0	3	4	0	0	3	4	0	0	3	3	0	0	2	3	3	4	4
4	4	0	0	4	4	4	4	4	4	0	0	3	4	0	0	4	4	0	0	4	4	4	4	4
3	4	0	0	3	4	0	0	3	3	0	0	3	4	3	3	3	3	0	0	4	4	4	4	4
4	4	0	0	4	4	0	0	4	4	3	4	3	2	0	0	3	3	0	0	4	4	4	4	4
4	4	0	0	4	2	4	3	3	4	0	0	4	4	0	0	4	4	0	0	4	4	4	4	4
4	4	0	0	4	4	0	0	4	4	4	4	4	4	0	0	4	3	0	0	4	4	4	4	4

## Sheet: 2022-1st semester (pre)
Acupoint_1 [Process of acupuncture point location ]	Acupoint_1 [Accuracy of acupuncture point location ]	Acupoint_1 [Process of acupuncture and ability to use tools]	Acupoint_1 [Accuracy of acupuncture procedure ]	Acupoint_2 [Process of acupuncture point location ]	Acupoint_2 [Accuracy of acupuncture point location ]	Acupoint_2 [Process of acupuncture and ability to use tools]	Acupoint_2 [Accuracy of acupuncture procedure ]	Acupoint_3 [Process of acupuncture point location ]	Acupoint_3 [Accuracy of acupuncture point location ]	Acupoint_3 [Process of acupuncture and ability to use tools]	Acupoint_3 [Accuracy of acupuncture procedure ]	Acupoint_4 [Process of acupuncture point location ]	Acupoint_4 [Accuracy of acupuncture point location ]	Acupoint_4 [Process of acupuncture and ability to use tools]	Acupoint_4 [Accuracy of acupuncture procedure ]	Acupoint_5 [Process of acupuncture point location ]	Acupoint_5 [Accuracy of acupuncture point location ]	Acupoint_5 [Process of acupuncture and ability to use tools]	Acupoint_5 [Accuracy of acupuncture procedure ]	Procedural Attitude and Completion [Appropriateness of patient positioning	Procedural Attitude and Completion [Safety of the subject ]	Procedural Attitude and Completion [Communication with the subject ]	Procedural Attitude and Completion [Hygiene management ]	Procedural Attitude and Completion [Post-procedure cleanup ]
4	4	0	0	4	4	0	0	4	4	0	0	4	4	0	0	3	3	0	0	4	4	4	4	4
4	4	0	0	4	4	0	0	1	1	0	0	4	4	0	0	4	4	0	0	4	4	3	3	4
4	4	0	0	4	4	3	4	4	4	0	0	1	2	0	0	0	0	0	0	4	3	2	4	4
4	4	0	0	4	4	0	0	4	4	4	4	3	3	0	0	4	4	0	0	4	4	4	4	4
4	4	0	0	4	4	0	0	4	4	0	0	2	2	0	0	1	1	0	0	4	4	3	2	4
3	4	0	0	4	4	4	4	4	4	0	0	0	0	0	0	0	0	0	0	3	3	1	4	4
3	3	2	2	2	3	0	0	0	0	0	0	0	0	0	0	0	0	0	0	2	2	1	1	3
4	4	0	0	2	2	0	0	3	3	2	3	2	1	0	0	0	0	0	0	2	1	1	2	4
4	4	0	0	4	2	2	0	2	2	0	0	0	0	0	0	0	0	0	0	4	3	3	3	3
4	4	0	0	4	4	0	0	3	3	3	3	4	4	0	0	0	0	0	0	4	4	4	4	4
4	4	0	0	4	4	2	3	0	0	0	0	0	0	0	0	0	0	0	0	3	3	4	2	3
4	4	0	0	4	4	0	0	1	2	0	0	0	0	0	0	0	0	0	0	3	1	1	0	3
4	4	0	0	3	3	0	0	2	2	0	0	1	1	0	0	1	2	0	0	2	2	2	1	1
1	1	0	0	4	4	4	4	0	0	0	0	0	0	0	0	0	0	0	0	4	4	4	4	4
4	4	0	0	3	3	2	2	4	4	0	0	4	4	0	0	3	2	0	0	2	1	4	1	4
4	4	0	0	4	4	0	0	0	0	0	0	0	0	0	0	0	0	0	0	1	1	1	2	3
4	4	0	0	4	4	4	4	4	4	0	0	4	4	0	0	4	4	0	0	3	4	4	3	3
4	4	0	0	4	3	0	0	4	4	0	0	2	2	0	0	4	4	4	4	4	4	3	3	4
3	1	0	0	3	4	0	0	4	3	0	0	3	2	4	2	3	3	0	0	2	3	3	3	4
3	3	0	0	3	2	0	0	2	2	0	0	4	4	0	0	2	2	0	0	3	2	3	1	3
4	4	0	0	4	4	3	4	3	2	0	0	3	2	0	0	0	0	0	0	4	4	4	4	4
3	4	0	0	3	3	0	0	3	2	0	0	2	3	0	0	2	1	0	0	3	2	2	2	2
3	3	0	0	4	4	4	4	4	4	0	0	4	4	0	0	3	3	0	0	4	4	3	4	4
4	4	3	4	2	1	0	0	4	4	0	0	0	0	0	0	0	0	0	0	2	3	4	3	3
3	3	0	0	0	0	0	0	2	2	0	0	4	3	4	3	3	3	0	0	4	4	4	3	4
4	4	0	0	4	4	0	0	4	4	0	0	4	4	3	4	4	2	0	0	4	4	4	4	4
4	3	0	0	4	4	0	0	4	4	3	3	0	0	0	0	0	0	0	0	3	4	4	3	3
3	3	0	0	4	4	0	0	3	2	0	0	4	4	3	4	3	3	0	0	4	4	4	3	3
4	4	0	0	4	4	0	0	3	3	0	0	2	2	0	0	2	2	0	0	3	2	4	0	3
4	3	0	0	4	4	0	0	4	4	4	4	1	1	0	0	1	1	0	0	3	2	2	3	3
2	1	0	0	2	1	0	0	4	4	0	0	3	4	2	4	2	2	0	0	4	3	3	2	4
4	4	0	0	4	4	0	0	4	4	0	0	4	4	0	0	2	2	0	0	2	1	1	0	2
4	4	4	4	4	4	0	0	4	4	0	0	3	3	0	0	0	0	0	0	3	4	4	4	4
1	1	0	0	4	4	0	0	4	4	0	0	1	2	0	0	0	0	0	0	4	4	4	3	2
3	3	0	0	4	3	0	0	4	4	3	2	2	2	0	0	2	1	0	0	3	3	2	2	4
4	4	0	0	4	4	0	0	4	4	0	0	4	4	0	0	2	2	0	0	2	4	4	0	0
0	0	0	0	2	3	3	4	2	2	0	0	0	0	0	0	0	0	0	0	4	2	2	3	1
4	4	0	0	2	1	0	0	3	3	0	0	2	2	0	0	3	2	0	0	3	3	3	2	3

## Sheet: 2023-1st semester (post)
Acupoint_1 [Process of acupuncture point location ]	Acupoint_1 [Accuracy of acupuncture point location ]	Acupoint_1 [Process of acupuncture and ability to use tools]	Acupoint_1 [Accuracy of acupuncture procedure ]	Acupoint_2 [Process of acupuncture point location ]	Acupoint_2 [Accuracy of acupuncture point location ]	Acupoint_2 [Process of acupuncture and ability to use tools]	Acupoint_2 [Accuracy of acupuncture procedure ]	Acupoint_3 [Process of acupuncture point location ]	Acupoint_3 [Accuracy of acupuncture point location ]	Acupoint_3 [Process of acupuncture and ability to use tools]	Acupoint_3 [Accuracy of acupuncture procedure ]	Acupoint_4 [Process of acupuncture point location ]	Acupoint_4 [Accuracy of acupuncture point location ]	Acupoint_4 [Process of acupuncture and ability to use tools]	Acupoint_4 [Accuracy of acupuncture procedure ]	Acupoint_5 [Process of acupuncture point location ]	Acupoint_5 [Accuracy of acupuncture point location ]	Acupoint_5 [Process of acupuncture and ability to use tools]	Acupoint_5 [Accuracy of acupuncture procedure ]	Procedural Attitude and Completion [Appropriateness of patient positioning	Procedural Attitude and Completion [Safety of the subject ]	Procedural Attitude and Completion [Communication with the subject ]	Procedural Attitude and Completion [Hygiene management ]	Procedural Attitude and Completion [Post-procedure cleanup ]
1	2	0	0	1	1	0	0	2	2	0	0	1	1	0	0	0	0	0	0	4	3	4	2	2
4	4	0	0	4	4	0	0	2	1	0	0	2	3	4	4	4	4	0	0	4	4	4	4	3
1	1	0	0	4	4	3	4	4	4	0	0	3	3	0	0	0	0	0	0	4	4	4	4	4
4	4	0	0	4	4	4	4	4	4	0	0	4	4	0	0	0	0	0	0	4	4	4	4	2
4	4	0	0	4	4	4	4	2	1	0	0	4	4	0	0	3	2	0	0	4	4	4	4	4
4	4	0	0	4	4	0	0	4	4	0	0	4	4	0	0	3	2	0	0	4	4	4	2	2
4	4	0	0	4	4	0	0	3	3	0	0	3	4	4	4	0	0	0	0	4	4	4	4	2
4	4	4	4	4	4	0	0	2	2	0	0	1	1	0	0	1	1	0	0	4	4	4	4	3
1	1	0	0	4	4	0	0	1	1	0	0	4	4	0	0	3	4	0	0	2	4	4	2	2
4	4	0	0	3	4	0	0	4	4	0	0	4	4	0	0	2	1	0	0	4	4	4	2	2
4	4	0	0	4	4	0	0	1	1	0	0	1	1	0	0	2	2	0	0	4	4	4	4	2
4	4	1	0	4	4	0	0	4	4	0	0	0	0	0	0	0	0	0	0	4	4	4	2	2
3	3	0	0	3	3	0	0	3	3	0	0	2	2	0	0	3	3	0	0	3	3	4	2	2
4	4	4	4	3	4	0	0	3	4	0	0	4	4	0	0	4	4	0	0	4	4	4	4	4
4	4	0	0	3	4	0	0	3	4	0	0	1	1	0	0	4	4	0	0	3	4	4	4	2
4	4	4	4	3	4	0	0	4	4	0	0	2	3	0	0	0	0	0	0	4	4	3	4	4
4	4	0	0	3	3	0	0	3	3	0	0	4	4	0	0	3	4	3	3	2	4	4	2	3
4	4	0	0	4	4	0	0	4	4	0	0	4	4	0	0	1	1	0	0	4	4	4	4	2
3	4	0	0	3	3	0	0	3	3	3	3	3	4	0	0	2	2	0	0	3	4	4	3	4
4	4	0	0	2	2	3	3	3	4	0	0	4	4	0	0	3	3	0	0	4	4	4	4	4
3	3	0	0	4	4	0	0	4	4	0	0	4	3	0	0	4	4	0	0	4	4	4	4	2
3	4	0	0	4	4	0	0	4	4	0	0	4	4	4	4	4	3	0	0	4	4	4	4	4
4	4	0	0	4	4	3	4	4	4	0	0	4	4	0	0	0	0	0	0	4	4	4	4	3
4	4	0	0	4	4	0	0	4	4	0	0	3	4	0	0	4	4	0	0	4	3	3	3	2
3	3	2	2	4	4	0	0	4	4	0	0	2	1	0	0	2	2	0	0	4	3	4	3	4
4	4	0	0	1	1	0	0	2	4	0	0	3	3	0	0	1	1	0	0	3	3	4	3	2
4	4	0	0	4	4	3	4	0	0	0	0	4	4	0	0	0	0	0	0	3	3	2	3	2
1	1	0	0	4	4	0	0	4	4	0	0	3	4	3	2	3	3	0	0	4	4	4	4	4
4	4	0	0	4	4	0	0	4	4	0	0	3	2	0	0	4	3	0	0	4	4	4	4	2
4	4	0	0	3	4	4	4	4	4	0	0	3	1	0	0	2	1	0	0	4	4	4	4	3
4	4	0	0	3	4	2	4	4	4	0	0	4	4	0	0	4	4	0	0	4	3	4	1	2
4	4	3	4	4	4	0	0	4	3	0	0	3	4	0	0	3	4	0	0	4	3	4	2	2
4	3	0	0	4	4	0	0	4	4	0	0	4	4	0	0	0	0	0	0	4	4	2	2	2
4	4	4	4	4	4	0	0	4	4	0	0	4	4	0	0	2	2	0	0	4	4	4	4	4
4	4	0	0	4	4	0	0	4	4	0	0	4	4	0	0	1	1	0	0	4	4	4	2	2
3	3	0	0	1	1	0	0	3	4	4	4	3	3	0	0	0	0	0	0	4	4	4	4	3
4	4	0	0	4	4	0	0	4	3	3	4	4	4	0	0	4	3	0	0	4	4	4	4	4
3	3	0	0	3	3	3	3	4	4	0	0	2	4	0	0	4	4	0	0	4	4	4	4	2
4	4	4	4	1	1	0	0	2	2	0	0	0	0	0	0	0	0	0	0	4	4	4	4	2
4	3	0	0	4	4	0	0	3	4	0	0	3	4	0	0	4	4	0	0	4	4	4	3	2
4	4	0	0	4	4	0	0	4	4	0	0	4	4	0	0	4	4	4	4	4	4	4	3	2
2	2	0	0	3	4	0	0	3	3	0	0	3	4	0	0	2	2	0	0	4	4	4	3	2
4	4	0	0	4	4	0	0	4	4	0	0	4	4	0	0	4	4	4	4	4	4	4	4	4
